# Supplementary material for: Sub-3 Å Cryo-EM Structures of Necrosis Virus Particles via the Use of Multipurpose TEM with Electron Counting Camera
Source: Int J Mol Sci. 2021 Jun 25;22(13):6859. doi: 10.3390/ijms22136859 (PMC8268952; doi:10.3390/ijms22136859)
Supplement: Supplementary file 1 [file ijms-22-06859-s001.zip]

Archive with 1 entries (1 files):
- ijms-1225291-supplementary.pdf
